# Supplementary material for: What Are the Ethical Issues Surrounding Extended Reality in Mental Health? A Scoping Review of the Different Perspectives
Source: Behav Sci (Basel). 2025 Oct 21;15(10):1431. doi: 10.3390/bs15101431 (PMC12561320; doi:10.3390/bs15101431)
Supplement: Supplementary file 1 [file behavsci-15-01431-s001.zip]

Archive with 5 entries (4 files):
- Supplementary material 2_search strategy.pdf
- __MACOSX/
- __MACOSX/._Supplementary material 1_PRISMA_ScR_Fillable_Checklist.pdf
- __MACOSX/._Supplementary material 2_search strategy.docx
- Supplementary material 1_PRISMA_ScR_Fillable_Checklist.pdf
